# Supplementary material for: Microevolution during Chronic Infection May Lead T. asahii to Coexist with the Host
Source: Dermatol Res Pract. 2024 Jul 30;2024:5518156. doi: 10.1155/2024/5518156 (PMC11303055; doi:10.1155/2024/5518156)
Supplement: Supplementary Materials — See Supplementary Tables S1–S7 in the Supplementary Materials for more GO terms and KEGG pathways. [file 5518156.f1.zip]

Archive with 7 entries (7 files):
- Table S1 (DEGs).txt
- Table S2 (down-regulated DEGs).txt
- Table S3 (up-regulated DEGs).txt
- Table S4 (down-regulated GO).txt
- Table S5 (up-regulated GO).txt
- Table S6 (down-regulated KEGG).txt
- Table S7 (up-regulated KEGG).txt
